# Supplementary material for: A Meloidogyne incognita effector MiISE5 suppresses programmed cell death to promote parasitism in host plant
Source: Sci Rep. 2018 May 8;8:7256. doi: 10.1038/s41598-018-24999-4 (PMC5940819; doi:10.1038/s41598-018-24999-4)
Supplement: Supplementary file 2 — Supplimentary dataset 1 [file 41598_2018_24999_MOESM2_ESM.xlsx]

## Sheet: Sheet1
GeneID	Gene description	logFC	PValue	FDR
AT2G46400	WRKY DNA-binding protein 46	6.09021	1.88e-21	3.43e-17
AT1G17420	lipoxygenase 3 (LOX3)	5.30842	7.05e-21	6.41e-17
AT3G48520	cytochrome P450, family 94, subfamily B, polypeptide 3(CYP94B3)	5.19764	2.13e-17	6.45e-14
AT4G24570	dicarboxylate carrier 2	5.15409	2.12e-20	1.29e-16
AT2G34600	jasmonate-zim-domain protein 7	5.07335	2.08e-17	6.45e-14
AT4G29780	nuclease	4.99711	1.33e-19	6.04e-16
AT1G66500	Pre-mRNA cleavage complex II	4.74482	6.74e-14	6.81e-11
AT1G77640	Integrase-type DNA-binding superfamily protein	4.67928	3.55e-15	6.46e-12
AT1G07135	glycine-rich protein	4.51092	3.09e-15	6.24e-12
AT3G61190	BON association protein 1 (BAP1)	4.48735	2.84e-14	3.23e-11
AT2G25460	EEIG1/EHBP1 protein amino-terminal domain protein	4.46891	6.42e-16	1.67e-12
AT5G45340	cytochrome P450, family 707, subfamily A, polypeptide 3(CYP707A3)	4.40205	7.82e-16	1.78e-12
AT4G27652	hypothetical protein	4.3887	1.49e-13	1.43e-10
AT3G45960	expansin-like A3	4.36475	1.09e-12	8.01e-10
AT1G28370	ERF domain protein 11	4.26375	9.57e-15	1.34e-11
AT2G27080	Late embryogenesis abundant (LEA) hydroxyproline-rich glycoprotein family	4.15405	7.17e-15	1.19e-11
AT1G74930	Integrase-type DNA-binding superfamily protein	4.13437	3.58e-11	1.33e-08
AT3G50800	hypothetical protein	4.11051	4.94e-12	2.9e-09
AT1G35140	Phosphate-responsive 1 family protein (PHI-1)	4.08385	8.27e-15	1.25e-11
AT5G52020	Integrase-type DNA-binding superfamily protein	4.07721	1.94e-11	7.66e-09
AT1G15010	mediator of RNA polymerase II transcription subunit	4.07537	1.37e-11	5.92e-09
AT3G10930	hypothetical protein	4.07376	9.95e-12	4.64e-09
AT3G44260	Polynucleotidyl transferase, ribonuclease H-like superfamily protein (CAF1a0）	4.05678	1.64e-14	2.14e-11
AT1G18300	nudix hydrolase homolog 4(NUDT4)	4.04118	2.23e-13	2.03e-10
AT5G62520	similar to RCD one 5(SRO5)	3.98496	1.52e-11	6.44e-09
AT1G61890	MATE efflux family protein	3.97531	2.84e-14	3.23e-11
AT1G76650	calmodulin-like 38(CML38)	3.96749	9.78e-13	8.01e-10
AT1G27730	salt tolerance zinc finger(ZAT10)	3.95897	4.79e-14	5.12e-11
AT2G35290	hypothetical protein	3.91776	2.36e-10	7.41e-08
AT1G17380	jasmonate-zim-domain protein 5	3.90865	1.1e-12	8.01e-10
AT1G73540	nudix hydrolase homolog 21(NUDT21)	3.90149	3.29e-13	2.85e-10
AT2G01300	mediator of RNA polymerase II transcription subunit	3.87641	5.87e-10	1.64e-07
AT3G28340	galacturonosyltransferase-like 10(GATL10, GolS8)	3.81126	6.73e-12	3.6e-09
AT1G66090	Disease resistance protein (TIR-NBS class)	3.80687	7.76e-12	3.85e-09
AT1G72920	Toll-Interleukin-Resistance (TIR) domain family protein	3.79351	1.1e-11	4.87e-09
AT2G27690	cytochrome P450, family 94, subfamily C, polypeptide 1(CYP94C1)	3.78317	6.71e-12	3.6e-09
AT2G39650	cruciferin (DUF506)	3.7456	7.92e-11	2.72e-08
AT4G08040	1-aminocyclopropane-1-carboxylate synthase 11	3.73192	7.86e-10	2.17e-07
AT1G73805	Calmodulin binding protein-like protein(SAR Deficient 1)	3.71269	1.06e-11	4.84e-09
AT1G56660	MAEBL domain protein	3.6957	1.03e-12	8.01e-10
AT1G72910	Toll-Interleukin-Resistance (TIR) domain-containing protein	3.67767	4.59e-12	2.78e-09
AT3G50930	cytochrome BC1 synthesis(BCS1,AtOM66)	3.66875	1.73e-12	1.21e-09
AT1G35210	hypothetical protein	3.66286	8.61e-10	2.34e-07
AT5G52050	MATE efflux family protein	3.6359	1.67e-11	6.73e-09
AT3G23250	myb domain protein 15	3.61566	2.41e-10	7.43e-08
AT4G27280	Calcium-binding EF-hand family protein	3.60292	3.37e-12	2.19e-09
AT5G37770	EF hand calcium-binding protein family(CML24）	3.59269	4.22e-12	2.65e-09
AT3G04640	glycine-rich protein	3.58553	8.07e-11	2.72e-08
AT2G30020	Protein phosphatase 2C family protein	3.58328	8.59e-12	4.11e-09
AT3G55980	salt-inducible zinc finger 1(SZF1)	3.58103	2.41e-12	1.62e-09
AT1G72520	PLAT/LH2 domain-containing lipoxygenase family protein(LOX4)	3.53343	6.94e-12	3.61e-09
AT2G22500	uncoupling protein 5	3.52298	6.5e-12	3.6e-09
AT5G64310	arabinogalactan protein 1(AGP1)	3.50716	7.82e-12	3.85e-09
AT4G25810	xyloglucan endotransglycosylase 6(XTR6)	3.50629	1.57e-11	6.48e-09
AT4G24380	Protein phosphatase 2C family protein(AP2C1)	3.50019	2.66e-08	5.44e-06
AT5G64870	SPFH/Band 7/PHB domain-containing membrane-associated protein family	3.46839	5.24e-10	1.54e-07
AT5G41750	Disease resistance protein (TIR-NBS-LRR class) family	3.44248	2.72e-11	1.03e-08
AT2G32140	transmembrane receptor	3.42656	3.92e-09	9.64e-07
AT5G54490	pinoid-binding protein 1(PBP1)	3.38527	7.37e-09	1.66e-06
AT3G16860	COBRA-like protein 8 precursor(COBL8)	3.37172	1.49e-10	4.83e-08
AT3G57450	hypothetical protein	3.35805	1.71e-10	5.47e-08
AT4G30280	xyloglucan endotransglucosylase/hydrolase 18(XTH18)	3.35582	5.34e-11	1.94e-08
AT4G11280	1-aminocyclopropane-1-carboxylic acid (acc) synthase 6(ACS6)	3.33901	8.93e-11	2.95e-08
AT1G18740	ROH1, putative (DUF793)	3.33758	6.59e-11	2.35e-08
AT1G80840	WRKY40	3.33491	7.36e-11	2.57e-08
AT1G20823	RING/U-box superfamily protein	3.28688	5.32e-10	1.54e-07
AT1G74450	BPS1-like protein (DUF793)	3.24484	2.93e-10	8.75e-08
AT3G22231	pathogen and circadian controlled 1(PCC1)	3.23383	2.42e-09	6.2e-07
AT2G41640	Glycosyltransferase family 61 protein	3.22655	2.49e-10	7.56e-08
AT1G64380	Integrase-type DNA-binding superfamily protein	3.21773	2.73e-08	5.51e-06
AT1G28480	Thioredoxin superfamily protein(GRX480)	3.20599	1.82e-08	3.84e-06
AT5G49520	WRKY DNA-binding protein 48	3.19785	1.05e-09	2.78e-07
AT3G50060	myb domain protein 77(MYB77)	3.16518	5.46e-10	1.55e-07
AT1G01560	MAP kinase 11(MPK11)	3.14274	1.24e-08	2.76e-06
AT5G13220	jasmonate-zim-domain protein 10	3.14252	2.36e-09	6.13e-07
AT5G65300	hypothetical protein	3.11748	3.33e-07	5.51e-05
AT1G21910	Integrase-type DNA-binding superfamily protein(DREB26）	3.09786	1.03e-09	2.75e-07
AT5G52760	Copper transport protein family	3.08234	3.25e-07	5.42e-05
AT5G08760	transmembrane protein	3.06644	4.22e-09	1.02e-06
AT4G17490	ethylene responsive element binding factor 6(ERF6)	3.01708	3.71e-09	9.24e-07
AT5G01100	O-fucosyltransferase family protein(FRB1， FRIABLE 1)	2.99654	1.37e-08	3e-06
AT1G14480	Ankyrin repeat family protein	2.99001	5.95e-07	8.73e-05
AT4G31800	WRKY DNA-binding protein 18	2.9742	3.09e-09	7.82e-07
AT2G20142	Toll-Interleukin-Resistance (TIR) domain family protein	2.97221	4.48e-08	8.67e-06
AT3G25780	allene oxide cyclase 3(AOC3)	2.95443	4.86e-09	1.16e-06
AT1G60190	ARM repeat superfamily protein(PUB19)	2.95185	5.15e-07	7.81e-05
AT2G35710	Nucleotide-diphospho-sugar transferases superfamily protein(PGSIP7)	2.94132	1.55e-08	3.35e-06
AT2G17040	NAC domain containing protein 36(NAC036)	2.9241	3.67e-08	7.19e-06
AT2G17840	Senescence/dehydration-associated protein-like protein(ERD7)	2.91958	6.52e-09	1.5e-06
AT4G01950	glycerol-3-phosphate acyltransferase 3(GPAT3)	2.91734	5.9e-09	1.38e-06
AT5G19240	Glycoprotein membrane precursor GPI-anchored(AT5G19240)	2.91583	4.94e-09	1.17e-06
AT3G23170	hypothetical protein	2.87267	2.16e-08	4.51e-06
AT5G38700	cotton fiber protein	2.86548	1.61e-06	0.000206
AT5G22250	Polynucleotidyl transferase, ribonuclease H-like superfamily protein(CAF1b)	2.86397	2.35e-08	4.86e-06
AT3G45970	expansin-like A1	2.85678	1.66e-08	3.56e-06
AT2G43290	Calcium-binding EF-hand family protein(MSS3)	2.78432	2.89e-08	5.78e-06
AT5G12340	DUF4228 domain protein	2.76472	2e-06	0.000251
AT3G61640	arabinogalactan protein 20(AGP20)	2.75121	1.42e-07	2.62e-05
AT2G24600	Ankyrin repeat family protein	2.75005	3.27e-08	6.47e-06
AT1G32928	Avr9/Cf-9 rapidly elicited protein	2.73293	8.95e-06	0.000953
AT2G35930	plant U-box 23(PUB23)	2.71322	1.36e-07	2.53e-05
AT3G54000	TIP41-like protein	2.70378	3.11e-07	5.24e-05
AT3G47960	Major facilitator superfamily protein	2.69834	6.97e-08	1.31e-05
AT3G25600	Calcium-binding EF-hand family protein	2.6939	2.51e-07	4.36e-05
AT4G32800	Integrase-type DNA-binding superfamily protein	2.69359	3.42e-07	5.6e-05
AT3G54810	Plant-specific GATA-type zinc finger transcription factor family protein	2.67861	5.14e-08	9.84e-06
AT5G03720	heat shock transcription factor A3(HSFA3)	2.67759	1.67e-05	0.001667
AT5G59820	C2H2-type zinc finger family protein(RHL41，ZAT12）	2.67005	2.96e-07	5.07e-05
AT1G19180	jasmonate-zim-domain protein 1	2.66849	5.52e-08	1.05e-05
AT5G57010	calmodulin-binding family protein(AT5G57010)	2.6674	6.2e-06	0.000679
AT1G66400	calmodulin like 23 (CML23)	2.66024	8.51e-06	0.00091
AT5G44568	transmembrane protein	2.65874	1.28e-06	0.000172
AT5G66650	calcium uniporter	2.63715	3.04e-07	5.17e-05
AT1G66160	CYS, MET, PRO, and GLY protein 1	2.63517	1.61e-07	2.91e-05
AT1G67470	Protein kinase superfamily protein(AT1G67470)	2.61661	1.15e-06	0.000158
AT5G10100	Haloacid dehalogenase-like hydrolase (HAD) superfamily protein(TPPI)	2.60912	2.29e-05	0.00216
AT4G37240	HTH-type transcriptional regulator	2.6006	6.4e-06	0.000693
AT2G41010	calmodulin (CAM)-binding protein of 25 kDa	2.59785	2.29e-07	4.01e-05
AT2G42760	DUF1685 family protein	2.57287	7.77e-07	0.000112
AT3G20600	Late embryogenesis abundant (LEA) hydroxyproline-rich glycoprotein family(NDR1)	2.56881	1.08e-06	0.00015
AT5G64900	precursor of peptide 1(PROPEP1)	2.55346	2.18e-05	0.002079
AT3G13600	calmodulin-binding family protein	2.54868	1.77e-05	0.001743
AT1G11960	ERD (early-responsive to dehydration stress) family protein	2.54237	5.62e-07	8.35e-05
AT5G57560	Xyloglucan endotransglucosylase/hydrolase family protein(TCH4)	2.53866	1.82e-07	3.25e-05
AT5G03350	Legume lectin family protein(LLP)	2.52891	3.53e-07	5.74e-05
AT5G62470	myb domain protein 96	2.52273	4.31e-07	6.75e-05
AT3G44860	farnesoic acid carboxyl-O-methyltransferase(FAMT)	2.52244	2.82e-06	0.000336
AT4G35985	Senescence/dehydration-associated protein-like protein	2.52184	1.22e-06	0.000165
AT3G49530	NAC domain containing protein 62	2.52	4.1e-07	6.49e-05
AT1G32920	hypothetical protein	2.51057	4.9e-07	7.49e-05
AT1G76600	poly polymerase	2.49839	8.13e-07	0.000117
AT3G56880	VQ motif-containing protein	2.48998	3.96e-07	6.37e-05
AT1G16370	organic cation/carnitine transporter 6(OCT6)	2.47379	3.79e-06	0.000437
AT5G58120	Disease resistance protein (TIR-NBS-LRR class) family	2.47163	1.1e-06	0.000151
AT4G33920	Protein phosphatase 2C family protein	2.45692	6.7e-07	9.75e-05
AT4G08950	Phosphate-responsive 1 family protein(EXO)	2.45199	4.39e-07	6.82e-05
AT2G06050	oxophytodienoate-reductase 3	2.44995	5.64e-07	8.35e-05
AT5G41740	Disease resistance protein (TIR-NBS-LRR class) family	2.4455	9.12e-07	0.000129
AT3G19970	alpha/beta-Hydrolases superfamily protein	2.43789	2.82e-06	0.000336
AT1G23710	hypothetical protein (DUF1645)	2.42398	1.41e-06	0.000185
AT1G24140	Matrixin family protein(AT1G24140)	2.4207	3.21e-06	0.000377
AT3G23110	receptor like protein 37(RLP37)	2.41815	6.75e-05	0.005116
AT5G16200	50S ribosomal protein-like protein	2.41518	1.46e-05	0.00147
AT3G55840	Hs1pro-1 protein	2.41094	2.47e-06	0.000302
AT2G05940	Protein kinase superfamily protein(RIPK)	2.39647	1.25e-06	0.000168
AT2G23100	Cysteine/Histidine-rich C1 domain family protein	2.39486	5.09e-06	0.000577
AT4G34150	Calcium-dependent lipid-binding (CaLB domain) family protein	2.38921	8.73e-07	0.000124
AT1G61840	Cysteine/Histidine-rich C1 domain family protein	2.37641	4.39e-05	0.003613
AT1G19050	response regulator 7(ARR7)	2.37621	3.45e-06	0.000402
AT5G26920	Cam-binding protein 60-like G(CBP60G)	2.37229	1.81e-06	0.00023
AT2G46510	ABA-inducible BHLH-type transcription factor	2.36905	1.88e-06	0.000237
AT2G33580	Protein kinase superfamily protein(LYK5)	2.36833	2.33e-06	0.000288
AT5G16360	NC domain-containing protein-like protein	2.36383	5.99e-06	0.00066
AT1G26730	EXS (ERD1/XPR1/SYG1) family protein	2.35269	9.88e-06	0.001045
AT4G18280	glycine-rich cell wall protein-like protein	2.35039	3.91e-05	0.00326
AT5G52750	Heavy metal transport/detoxification superfamily protein	2.34423	2.59e-06	0.000314
AT1G57990	purine permease 18(PUP18)	2.34172	1.45e-06	0.000188
AT1G20510	OPC-8:0 CoA ligase1(OPCL1)	2.34003	1.49e-06	0.000192
AT3G46620	zinc finger (C3HC4-type RING finger) family protein(RDUF1)	2.31459	2.69e-06	0.000324
AT5G66210	calcium-dependent protein kinase 28(CPK28)	2.31332	2.03e-06	0.000253
AT5G40000	P-loop containing nucleoside triphosphate hydrolases superfamily protein	2.31269	7.59e-05	0.005705
AT1G78070	Transducin/WD40 repeat-like superfamily protein	2.30841	2.87e-06	0.00034
AT3G62720	xylosyltransferase 1	2.29501	2.48e-06	0.000302
AT3G59080	Eukaryotic aspartyl protease family protein(AT3G59080)	2.29253	3.79e-06	0.000437
AT3G57240	beta-1,3-glucanase 3(BG3)	2.28637	2.44e-05	0.002265
AT2G25735	hypothetical protein	2.27641	1.13e-05	0.001172
AT1G56510	Disease resistance protein (TIR-NBS-LRR class)	2.26305	4.13e-06	0.000473
AT1G11670	MATE efflux family protein	2.26154	5.51e-06	0.000618
AT1G05575	transmembrane protein	2.25614	9.82e-05	0.007116
AT1G02390	glycerol-3-phosphate acyltransferase 2(GPAT2)	2.22046	0.000112	0.007877
AT2G32030	Acyl-CoA N-acyltransferases (NAT) superfamily protein	2.21233	6.6e-05	0.005028
AT1G51700	DOF zinc finger protein 1(DOF1)	2.20754	1.2e-05	0.001222
AT5G20230	blue-copper-binding protein(BCB)	2.206	5.11e-06	0.000577
AT2G40140	zinc finger (CCCH-type) family protein(CZF1)	2.20088	5.74e-06	0.000641
AT5G41080	PLC-like phosphodiesterases superfamily protein(GDPD2)	2.195	1.34e-05	0.001351
AT3G25250	AGC kinase family protein(AGC2-1)	2.18515	5.21e-05	0.004087
AT1G09070	soybean gene regulated by cold-2(SRC2)	2.17058	6.25e-06	0.000681
AT3G16510	Calcium-dependent lipid-binding (CaLB domain) family protein	2.15748	2.22e-05	0.002107
AT4G14365	hypothetical protein	2.15051	1.03e-05	0.001078
AT1G72900	Toll-Interleukin-Resistance (TIR) domain-containing protein	2.14829	1.15e-05	0.001177
AT1G17750	PEP1 receptor 2(PEPR2)	2.13828	8.31e-05	0.006197
AT4G12720	MutT/nudix family protein(NUDT7)	2.13531	1.06e-05	0.001108
AT1G17620	Late embryogenesis abundant (LEA) hydroxyproline-rich glycoprotein family	2.11889	1.11e-05	0.001158
AT3G22235	cysteine-rich TM module stress tolerance protein	2.11734	4.42e-05	0.00362
AT3G54020	Inositol phosphorylceramide synthase 1(AtIPCS1)	2.11204	2.65e-05	0.002412
AT4G21740	transmembrane protein	2.11039	3.59e-05	0.003116
AT3G51450	Calcium-dependent phosphotriesterase superfamily protein	2.10275	2.9e-05	0.002615
AT3G11650	NDR1/HIN1-like 2(NHL2)	2.10143	3.6e-05	0.003116
AT1G67880	beta-1,4-N-acetylglucosaminyltransferase family protein	2.09824	3.81e-05	0.003226
AT5G66070	RING/U-box superfamily protein	2.09759	2.6e-05	0.002378
AT5G61600	ethylene response factor 104(ERF104)	2.09478	1.68e-05	0.001673
AT1G24147	transmembrane protein	2.09291	0.0001	0.007195
AT1G72940	Toll-Interleukin-Resistance (TIR) domain-containing protein	2.09209	2.66e-05	0.002412
AT5G01040	laccase 8（LAC8)	2.09203	1.91e-05	0.001866
AT5G64660	CYS, MET, PRO, and GLY protein 2(CMPG2)	2.0848	3.42e-05	0.00305
AT3G59350	Protein kinase superfamily protein(AT3G59350)	2.06694	2.45e-05	0.002265
AT5G26030	ferrochelatase 1(FC1)	2.06137	2.14e-05	0.002054
AT5G56980	cotton fiber protein	2.05949	2.35e-05	0.002206
AT3G57530	calcium-dependent protein kinase 32(CPK32)	2.05934	1.95e-05	0.001901
AT2G18690	transmembrane protein	2.05508	2.14e-05	0.002054
AT5G11740	arabinogalactan protein 15(AGP15)	2.05438	1.77e-05	0.001743
AT4G17615	transmembrane protein	2.05053	3.89e-05	0.00326
AT4G15150	glycine-rich protein	2.04343	8.35e-05	0.006197
AT2G26530	AR781, pheromone receptor-like protein	2.04105	2.95e-05	0.00264
AT3G10300	Calcium-binding EF-hand family protein	2.0134	3.55e-05	0.003116
AT5G37540	Eukaryotic aspartyl protease family protein	2.00675	5.01e-05	0.003998
AT5G22690	Disease resistance protein (TIR-NBS-LRR class) family	2.00511	5.03e-05	0.003998
AT1G10340	Ankyrin repeat family protein	1.99963	0.000114	0.007976
AT3G56710	sigma factor binding protein 1	1.99787	6.06e-05	0.004633
AT3G15210	ethylene responsive element binding factor 4(ERF4)	1.99158	3.61e-05	0.003116
AT4G21680	NITRATE TRANSPORTER 1.8	1.99138	7.38e-05	0.005572
AT4G18010	myo-inositol polyphosphate 5-phosphatase 2	1.99037	3.55e-05	0.003116
AT5G35735	Auxin-responsive family protein	1.98399	4.07e-05	0.003368
AT5G24590	TCV-interacting protein	1.97724	4.47e-05	0.003648
AT5G11650	alpha/beta-Hydrolases superfamily protein	1.97667	5.21e-05	0.004087
AT4G00970	cysteine-rich RLK (RECEPTOR-like protein kinase) 41	1.95664	9.74e-05	0.007087
AT1G27770	autoinhibited Ca2+-ATPase 1	1.94854	4.83e-05	0.003925
AT3G52400	syntaxin of plants 122	1.94067	5.37e-05	0.004186
AT1G74950	TIFY domain/Divergent CCT motif family protein	1.9284	6e-05	0.004603
AT2G38470	WRKY DNA-binding protein 33	1.92444	5.51e-05	0.004264
AT4G36500	hypothetical protein	1.92259	8.58e-05	0.006319
AT2G27260	Late embryogenesis abundant (LEA) hydroxyproline-rich glycoprotein family	1.92062	0.000101	0.007232
AT2G34930	disease resistance family protein / LRR family protein	1.89862	8.74e-05	0.006383
AT5G49280	hydroxyproline-rich glycoprotein family protein	1.89843	9.93e-05	0.007173
AT1G63860	Disease resistance protein (TIR-NBS-LRR class) family	1.88769	0.000113	0.007969
AT2G23810	tetraspanin8	1.88477	7.94e-05	0.005943
AT1G29690	MAC/Perforin domain-containing protein	1.87444	0.00011	0.007796
AT1G23390	Kelch repeat-containing F-box family protein	-1.85749	0.000101	0.007232
AT5G62280	DUF1442 family protein	-1.89686	0.000114	0.007976
AT1G15670	Galactose oxidase/kelch repeat superfamily protein	-1.89833	8.66e-05	0.006354
AT5G56870	beta-galactosidase 4	-1.94462	5.08e-05	0.004015
AT1G77210	sugar transporter 14	-1.9569	8.4e-05	0.006215
AT3G47340	glutamine-dependent asparagine synthase 1	-1.96388	3.73e-05	0.003173
AT5G20250	Raffinose synthase family protein	-1.96777	3.63e-05	0.003119
AT3G57520	seed imbibition 2	-1.98319	3.59e-05	0.003116
AT5G44260	Zinc finger C-x8-C-x5-C-x3-H type family protein	-1.99133	3.68e-05	0.003145
AT3G15450	aluminum induced protein with YGL and LRDR motifs	-2.01037	2.57e-05	0.002361
AT1G80440	Galactose oxidase/kelch repeat superfamily protein	-2.0259	2.42e-05	0.002256
AT5G61160	anthocyanin 5-aromatic acyltransferase 1	-2.0592	0.000104	0.007415
AT2G15890	maternal effect embryo arrest 14(MEE14)	-2.06052	2.05e-05	0.001987
AT3G15630	unknown	-2.07924	0.000131	0.009068
AT1G11175	unknown	-2.0822	0.000127	0.008811
AT1G19530	DNA polymerase epsilon catalytic subunit A	-2.08466	4.93e-05	0.00397
AT5G20790	transmembrane protein	-2.08529	3.44e-05	0.003055
AT1G52030	myrosinase-binding protein 2(MBP2)	-2.09237	5.38e-05	0.004186
AT3G62550	Adenine nucleotide alpha hydrolases-like superfamily protein	-2.12164	1.28e-05	0.001303
AT2G39200	Seven transmembrane MLO family protein(MLO12)	-2.12877	5.65e-05	0.004353
AT5G15120	2-aminoethanethiol dioxygenase, putative (DUF1637)	-2.2092	4.86e-05	0.003932
AT2G39510	nodulin MtN21 /EamA-like transporter family protein(UMAMIT14)	-2.23897	5.03e-05	0.003998
AT4G03510	RING membrane-anchor 1（RMA1)	-2.28262	5.91e-06	0.000655
AT5G43370	phosphate transporter 2	-2.29582	3.87e-05	0.003259
AT2G20670	sugar phosphate exchanger, putative (DUF506)	-2.37361	1.05e-06	0.000146
AT3G03530	non-specific phospholipase C4(NCP4)	-2.53029	4.05e-07	6.47e-05
AT3G02550	LOB domain-containing protein 41(LBD41)	-2.53159	4.44e-07	6.84e-05
AT4G33070	Thiamine pyrophosphate dependent pyruvate decarboxylase family protein	-2.53344	5.34e-07	8.03e-05
AT4G35770	Rhodanese/Cell cycle control phosphatase superfamily protein(SEN1)	-2.55446	1.62e-07	2.91e-05
AT4G33560	Wound-responsive family protein	-2.75304	1.41e-06	0.000185
AT5G39890	2-aminoethanethiol dioxygenase, putative (DUF1637)	-3.02841	1.35e-06	0.00018
AT3G10040	sequence-specific DNA binding transcription factor	-3.1552	6.66e-09	1.51e-06
AT4G15210	beta-amylase 5(BAM5)	-3.2912	1.9e-07	3.36e-05
AT1G43800	Plant stearoyl-acyl-carrier-protein desaturase family protein	-3.65238	2.69e-11	1.03e-08
